# Supplementary material for: Intratumoral Heterogeneity of MAGED4 Expression in Oral Squamous Cell Carcinoma: Epigenetic Mechanisms and Therapeutic Implications
Source: Int J Mol Sci. 2025 Dec 5;26(24):11772. doi: 10.3390/ijms262411772 (PMC12732915; doi:10.3390/ijms262411772)
Supplement: Supplementary file 1 [file ijms-26-11772-s001.zip]

Archive with 1 entries (1 files):
- ijms-3970673-supplementary.pdf
